# Supplementary material for: SpliceNet: recovering splicing isoform-specific differential gene networks from RNA-Seq data of normal and diseased samples
Source: Nucleic Acids Res. 2014 Jul 17;42(15):e121. doi: 10.1093/nar/gku577 (PMC4150760; doi:10.1093/nar/gku577)
Supplement: SUPPLEMENTARY DATA [file supp_gku577_nar-00776-met-n-2014-File002.xls]

## Sheet: BCL-X
BCL-X, SIVA1 and CFLAR dependencies from 49 Lung adenocarcinoma samples
CANCER	I-Matrix	CFLAR	SIVA1	CFLAR		BCL-X		CFLAR			SIVA1	CFLAR
		NM_001202519	NM_021709	NM_001202515	NM_001127183	NM_001191	NM_138578	NM_001127184	NM_003879	NM_001202518	NM_006427	NM_001202516	NM_001202517
CFLAR	NM_001202519	1	1	1	0	1	1	1	0	1	0	1	0
SIVA1	NM_021709	1	1	0	1	1	0	1	0	1	0	0	1
CFLAR	NM_001202515	1	0	1	1	1	1	0	1	1	0	1	1
	NM_001127183	1	1	1	1	1	1	1	1	1	0	1	1
BCL-X	NM_001191	1	1	1	1	1	1	0	1	1	1	1	1
	NM_138578	1	0	1	1	1	1	0	1	1	0	1	0
CFLAR	NM_001127184	1	1	0	1	0	0	1	0	1	0	1	1
	NM_003879	1	0	1	1	1	1	0	1	1	1	1	1
	NM_001202518	1	1	1	1	1	1	1	1	1	0	1	1
SIVA1	NM_006427	0	0	0	0	1	0	0	1	0	1	0	0
CFLAR	NM_001202516	1	0	1	0	1	1	1	1	1	0	1	1
	NM_001202517	1	1	1	1	1	0	1	1	1	0	1	1
NORMAL	I-Matrix	CFLAR	SIVA1	CFLAR		BCL-X		CFLAR			SIVA1	CFLAR
		NM_001202519	NM_021709	NM_001202515	NM_001127183	NM_001191	NM_138578	NM_001127184	NM_003879	NM_001202518	NM_006427	NM_001202516	NM_001202517
CFLAR	NM_001202519	1	0	1	1	1	0	0	1	1	0	0	1
SIVA1	NM_021709	0	1	0	1	1	1	0	0	1	1	0	1
CFLAR	NM_001202515	1	0	1	1	1	1	1	1	1	0	0	1
	NM_001127183	1	1	1	1	1	1	1	1	1	1	0	1
BCL-X	NM_001191	1	1	1	1	1	1	0	0	1	0	0	1
	NM_138578	0	1	1	1	1	1	0	0	1	0	0	1
CFLAR	NM_001127184	0	0	1	1	0	0	1	0	1	0	0	1
	NM_003879	1	0	1	1	0	0	0	1	1	1	0	1
	NM_001202518	1	1	1	1	1	1	1	1	1	1	0	1
SIVA1	NM_006427	0	1	0	1	0	0	0	1	1	1	0	1
CFLAR	NM_001202516	0	0	0	0	0	0	0	0	0	0	0	0
	NM_001202517	1	1	1	1	1	1	1	1	1	1	0	1

## Sheet: ERBB2
Recovered Non-small cell lung cancer pathway by RNASeqNet from 45 Lung squamous cell carcinoma samples											Using 30 samples
	Isoform 1	Isoform 2	pcor			gene 1	gene 2	pcor				gene1	gene2	pcor
125	NM_001040056	NM_001109891	1		125	MAPK3	MAPK3	1			1	NM_000090	NM_000093	0
182	NM_001099691	NM_003236	1		182	TGFA	TGFA	1			2	NM_000090	NM_001164507	0
337	NM_001206729	NM_181690	1		337	AKT3	AKT3	1			3	NM_000090	NM_001190709	0
379	NM_001243028	NM_001626	1		379	AKT2	AKT2	1			4	NM_000090	NM_001256850	0
441	NM_001256196	NM_001654	1		441	ARAF	ARAF	1			5	NM_000090	NM_003319	0
603	NM_002086	NM_203506	1		603	GRB2	GRB2	1			6	NM_000090	NM_004370	0
760	NM_004322	NM_032989	1		760	BAD	BAD	1			7	NM_000090	NM_080629	0
834	NM_005228	NM_201282	1		834	EGFR	EGFR	1			8	NM_000090	NM_080630	0
899	NM_201282	NM_201284	1		899	EGFR	EGFR	1			9	NM_000090	NM_133378	0
843	NM_005465	NM_181690	1		843	AKT3	AKT3	1			10	NM_000090	NM_133379	0
293	NM_001178131	NM_004448	0.999997		293	EGF	ERBB2	0.999997			11	NM_000090	NM_133437	0
16	NM_001005862	NM_001963	0.999993		16	ERBB2	EGF	0.999993			12	NM_000093	NM_001164507	0
259	NM_001178130	NM_005026	0.999992		259	EGF	PIK3CD	0.999992			13	NM_000093	NM_001190709	0
786	NM_004448	NM_005228	0.999991		786	ERBB2	EGFR	0.999991			14	NM_000093	NM_001256850	0
641	NM_002660	NM_006219	0.99999		641	PLCG1	PIK3CB	0.99999			15	NM_000093	NM_003319	0
863	NM_006219	NM_182811	0.99999		863	PIK3CB	PLCG1	0.99999			16	NM_000093	NM_004370	0
33	NM_001005862	NM_006219	0.99999		33	ERBB2	PIK3CB	0.99999			17	NM_000093	NM_080629	0
634	NM_002660	NM_004333	0.999988		634	PLCG1	BRAF	0.999988			18	NM_000093	NM_080630	0
779	NM_004333	NM_182811	0.999988		779	BRAF	PLCG1	0.999988			19	NM_000093	NM_133378	0
261	NM_001178130	NM_005228	0.999987		261	EGF	EGFR	0.999987			20	NM_000093	NM_133379	0
728	NM_002880	NM_182811	0.999947		728	RAF1	PLCG1	0.999947			21	NM_000093	NM_133437	0
631	NM_002660	NM_002880	0.999947		631	PLCG1	RAF1	0.999947			22	NM_001164507	NM_001190709	0
26	NM_001005862	NM_004333	0.999846		26	ERBB2	BRAF	0.999846			23	NM_001164507	NM_001256850	0
563	NM_001963	NM_004448	0.999702		563	EGF	ERBB2	0.999702			24	NM_001164507	NM_003319	0
27	NM_001005862	NM_004448	0.999663		27	ERBB2	ERBB2	0.999663			25	NM_001164507	NM_004370	0
836	NM_005228	NM_201284	0.999524		836	EGFR	EGFR	0.999524			26	NM_001164507	NM_080629	0
529	NM_001654	NM_002660	0.999255		529	ARAF	PLCG1	0.999255			27	NM_001164507	NM_080630	0
548	NM_001654	NM_182811	0.999255		548	ARAF	PLCG1	0.999255			28	NM_001164507	NM_133378	0
835	NM_005228	NM_201283	0.998937		835	EGFR	EGFR	0.998937			29	NM_001164507	NM_133379	0
429	NM_001256045	NM_006219	0.99875		429	PIK3CB	PIK3CB	0.99875			30	NM_001164507	NM_133437	0
331	NM_001206729	NM_005465	0.998106		331	AKT3	AKT3	0.998106			31	NM_001190709	NM_001256850	0
263	NM_001178130	NM_006218	0.998066		263	EGF	PIK3CA	0.998066			32	NM_001190709	NM_003319	0
803	NM_005026	NM_006219	0.998047		803	PIK3CD	PIK3CB	0.998047			33	NM_001190709	NM_004370	0
645	NM_002660	NM_181690	0.99782		645	PLCG1	AKT3	0.99782			34	NM_001190709	NM_080629	0
889	NM_181690	NM_182811	0.99782		889	AKT3	PLCG1	0.99782			35	NM_001190709	NM_080630	0
788	NM_004448	NM_006218	0.997394		788	ERBB2	PIK3CA	0.997394			36	NM_001190709	NM_133378	0
828	NM_005228	NM_006219	0.997368		828	EGFR	PIK3CB	0.997368			37	NM_001190709	NM_133379	0
238	NM_001178130	NM_001178131	0.997298		238	EGF	EGF	0.997298			38	NM_001190709	NM_133437	0
901	NM_201283	NM_201284	0.997083		901	EGFR	EGFR	0.997083			39	NM_001256850	NM_003319	0
298	NM_001178131	NM_006218	0.996882		298	EGF	PIK3CA	0.996882			40	NM_001256850	NM_004370	0
898	NM_201282	NM_201283	0.996728		898	EGFR	EGFR	0.996728			41	NM_001256850	NM_080629	0
666	NM_002745	NM_138957	0.99647		666	MAPK1	MAPK1	0.99647			42	NM_001256850	NM_080630	0
720	NM_002880	NM_005228	0.99637		720	RAF1	EGFR	0.99637			43	NM_001256850	NM_133378	0
23	NM_001005862	NM_002880	0.99554		23	ERBB2	RAF1	0.99554			44	NM_001256850	NM_133379	0
562	NM_001963	NM_004333	0.994648		562	EGF	BRAF	0.994648			45	NM_001256850	NM_133437	0
											46	NM_003319	NM_004370	0
1	NM_001005862	NM_001014431	0		1	ERBB2	AKT1	0			47	NM_003319	NM_080629	0
2	NM_001005862	NM_001014432	0		2	ERBB2	AKT1	0			48	NM_003319	NM_080630	0
3	NM_001005862	NM_001040056	0		3	ERBB2	MAPK3	0			49	NM_003319	NM_133378	0
4	NM_001005862	NM_001099691	0		4	ERBB2	TGFA	0			50	NM_003319	NM_133379	0
5	NM_001005862	NM_001109891	0		5	ERBB2	MAPK3	0			51	NM_003319	NM_133437	0
6	NM_001005862	NM_001178130	0		6	ERBB2	EGF	0			52	NM_004370	NM_080629	0
7	NM_001005862	NM_001178131	0		7	ERBB2	EGF	0			53	NM_004370	NM_080630	0
8	NM_001005862	NM_001206729	0		8	ERBB2	AKT3	0			54	NM_004370	NM_133378	0
9	NM_001005862	NM_001243027	0		9	ERBB2	AKT2	0			55	NM_004370	NM_133379	0
10	NM_001005862	NM_001243028	0		10	ERBB2	AKT2	0			56	NM_004370	NM_133437	0
11	NM_001005862	NM_001256045	0		11	ERBB2	PIK3CB	0			57	NM_080629	NM_080630	0
12	NM_001005862	NM_001256196	0		12	ERBB2	ARAF	0			58	NM_080629	NM_133378	0
13	NM_001005862	NM_001256197	0		13	ERBB2	ARAF	0			59	NM_080629	NM_133379	0
14	NM_001005862	NM_001626	0		14	ERBB2	AKT2	0			60	NM_080629	NM_133437	0
15	NM_001005862	NM_001654	0		15	ERBB2	ARAF	0			61	NM_080630	NM_133378	0
17	NM_001005862	NM_002086	0		17	ERBB2	GRB2	0			62	NM_080630	NM_133379	0
18	NM_001005862	NM_002649	0		18	ERBB2	PIK3CG	0			63	NM_080630	NM_133437	0
19	NM_001005862	NM_002660	0		19	ERBB2	PLCG1	0			64	NM_133378	NM_133379	0
20	NM_001005862	NM_002745	0		20	ERBB2	MAPK1	0			65	NM_133378	NM_133437	0
21	NM_001005862	NM_002746	0		21	ERBB2	MAPK3	0			66	NM_133379	NM_133437	0
22	NM_001005862	NM_002755	0		22	ERBB2	MAP2K1	0
24	NM_001005862	NM_003236	0		24	ERBB2	TGFA	0
25	NM_001005862	NM_004322	0		25	ERBB2	BAD	0
28	NM_001005862	NM_005026	0		28	ERBB2	PIK3CD	0
29	NM_001005862	NM_005163	0		29	ERBB2	AKT1	0
30	NM_001005862	NM_005228	0		30	ERBB2	EGFR	0
31	NM_001005862	NM_005465	0		31	ERBB2	AKT3	0
32	NM_001005862	NM_006218	0		32	ERBB2	PIK3CA	0
34	NM_001005862	NM_030662	0		34	ERBB2	MAP2K2	0
35	NM_001005862	NM_032989	0		35	ERBB2	BAD	0
36	NM_001005862	NM_138957	0		36	ERBB2	MAPK1	0
37	NM_001005862	NM_181690	0		37	ERBB2	AKT3	0
38	NM_001005862	NM_182811	0		38	ERBB2	PLCG1	0
39	NM_001005862	NM_201282	0		39	ERBB2	EGFR	0
40	NM_001005862	NM_201283	0		40	ERBB2	EGFR	0
41	NM_001005862	NM_201284	0		41	ERBB2	EGFR	0
42	NM_001005862	NM_203506	0		42	ERBB2	GRB2	0
43	NM_001014431	NM_001014432	0		43	AKT1	AKT1	0
44	NM_001014431	NM_001040056	0		44	AKT1	MAPK3	0
45	NM_001014431	NM_001099691	0		45	AKT1	TGFA	0
46	NM_001014431	NM_001109891	0		46	AKT1	MAPK3	0
47	NM_001014431	NM_001178130	0		47	AKT1	EGF	0
48	NM_001014431	NM_001178131	0		48	AKT1	EGF	0
49	NM_001014431	NM_001206729	0		49	AKT1	AKT3	0
50	NM_001014431	NM_001243027	0		50	AKT1	AKT2	0
51	NM_001014431	NM_001243028	0		51	AKT1	AKT2	0
52	NM_001014431	NM_001256045	0		52	AKT1	PIK3CB	0
53	NM_001014431	NM_001256196	0		53	AKT1	ARAF	0
54	NM_001014431	NM_001256197	0		54	AKT1	ARAF	0
55	NM_001014431	NM_001626	0		55	AKT1	AKT2	0
56	NM_001014431	NM_001654	0		56	AKT1	ARAF	0
57	NM_001014431	NM_001963	0		57	AKT1	EGF	0
58	NM_001014431	NM_002086	0		58	AKT1	GRB2	0
59	NM_001014431	NM_002649	0		59	AKT1	PIK3CG	0
60	NM_001014431	NM_002660	0		60	AKT1	PLCG1	0
61	NM_001014431	NM_002745	0		61	AKT1	MAPK1	0
62	NM_001014431	NM_002746	0		62	AKT1	MAPK3	0
63	NM_001014431	NM_002755	0		63	AKT1	MAP2K1	0
64	NM_001014431	NM_002880	0		64	AKT1	RAF1	0
65	NM_001014431	NM_003236	0		65	AKT1	TGFA	0
66	NM_001014431	NM_004322	0		66	AKT1	BAD	0
67	NM_001014431	NM_004333	0		67	AKT1	BRAF	0
68	NM_001014431	NM_004448	0		68	AKT1	ERBB2	0
69	NM_001014431	NM_005026	0		69	AKT1	PIK3CD	0
70	NM_001014431	NM_005163	0		70	AKT1	AKT1	0
71	NM_001014431	NM_005228	0		71	AKT1	EGFR	0
72	NM_001014431	NM_005465	0		72	AKT1	AKT3	0
73	NM_001014431	NM_006218	0		73	AKT1	PIK3CA	0
74	NM_001014431	NM_006219	0		74	AKT1	PIK3CB	0
75	NM_001014431	NM_030662	0		75	AKT1	MAP2K2	0
76	NM_001014431	NM_032989	0		76	AKT1	BAD	0
77	NM_001014431	NM_138957	0		77	AKT1	MAPK1	0
78	NM_001014431	NM_181690	0		78	AKT1	AKT3	0
79	NM_001014431	NM_182811	0		79	AKT1	PLCG1	0
80	NM_001014431	NM_201282	0		80	AKT1	EGFR	0
81	NM_001014431	NM_201283	0		81	AKT1	EGFR	0
82	NM_001014431	NM_201284	0		82	AKT1	EGFR	0
83	NM_001014431	NM_203506	0		83	AKT1	GRB2	0
84	NM_001014432	NM_001040056	0		84	AKT1	MAPK3	0
85	NM_001014432	NM_001099691	0		85	AKT1	TGFA	0
86	NM_001014432	NM_001109891	0		86	AKT1	MAPK3	0
87	NM_001014432	NM_001178130	0		87	AKT1	EGF	0
88	NM_001014432	NM_001178131	0		88	AKT1	EGF	0
89	NM_001014432	NM_001206729	0		89	AKT1	AKT3	0
90	NM_001014432	NM_001243027	0		90	AKT1	AKT2	0
91	NM_001014432	NM_001243028	0		91	AKT1	AKT2	0
92	NM_001014432	NM_001256045	0		92	AKT1	PIK3CB	0
93	NM_001014432	NM_001256196	0		93	AKT1	ARAF	0
94	NM_001014432	NM_001256197	0		94	AKT1	ARAF	0
95	NM_001014432	NM_001626	0		95	AKT1	AKT2	0
96	NM_001014432	NM_001654	0		96	AKT1	ARAF	0
97	NM_001014432	NM_001963	0		97	AKT1	EGF	0
98	NM_001014432	NM_002086	0		98	AKT1	GRB2	0
99	NM_001014432	NM_002649	0		99	AKT1	PIK3CG	0
100	NM_001014432	NM_002660	0		100	AKT1	PLCG1	0
101	NM_001014432	NM_002745	0		101	AKT1	MAPK1	0
102	NM_001014432	NM_002746	0		102	AKT1	MAPK3	0
103	NM_001014432	NM_002755	0		103	AKT1	MAP2K1	0
104	NM_001014432	NM_002880	0		104	AKT1	RAF1	0
105	NM_001014432	NM_003236	0		105	AKT1	TGFA	0
106	NM_001014432	NM_004322	0		106	AKT1	BAD	0
107	NM_001014432	NM_004333	0		107	AKT1	BRAF	0
108	NM_001014432	NM_004448	0		108	AKT1	ERBB2	0
109	NM_001014432	NM_005026	0		109	AKT1	PIK3CD	0
110	NM_001014432	NM_005163	0		110	AKT1	AKT1	0
111	NM_001014432	NM_005228	0		111	AKT1	EGFR	0
112	NM_001014432	NM_005465	0		112	AKT1	AKT3	0
113	NM_001014432	NM_006218	0		113	AKT1	PIK3CA	0
114	NM_001014432	NM_006219	0		114	AKT1	PIK3CB	0
115	NM_001014432	NM_030662	0		115	AKT1	MAP2K2	0
116	NM_001014432	NM_032989	0		116	AKT1	BAD	0
117	NM_001014432	NM_138957	0		117	AKT1	MAPK1	0
118	NM_001014432	NM_181690	0		118	AKT1	AKT3	0
119	NM_001014432	NM_182811	0		119	AKT1	PLCG1	0
120	NM_001014432	NM_201282	0		120	AKT1	EGFR	0
121	NM_001014432	NM_201283	0		121	AKT1	EGFR	0
122	NM_001014432	NM_201284	0		122	AKT1	EGFR	0
123	NM_001014432	NM_203506	0		123	AKT1	GRB2	0
124	NM_001040056	NM_001099691	0		124	MAPK3	TGFA	0
126	NM_001040056	NM_001178130	0		126	MAPK3	EGF	0
127	NM_001040056	NM_001178131	0		127	MAPK3	EGF	0
128	NM_001040056	NM_001206729	0		128	MAPK3	AKT3	0
129	NM_001040056	NM_001243027	0		129	MAPK3	AKT2	0
130	NM_001040056	NM_001243028	0		130	MAPK3	AKT2	0
131	NM_001040056	NM_001256045	0		131	MAPK3	PIK3CB	0
132	NM_001040056	NM_001256196	0		132	MAPK3	ARAF	0
133	NM_001040056	NM_001256197	0		133	MAPK3	ARAF	0
134	NM_001040056	NM_001626	0		134	MAPK3	AKT2	0
135	NM_001040056	NM_001654	0		135	MAPK3	ARAF	0
136	NM_001040056	NM_001963	0		136	MAPK3	EGF	0
137	NM_001040056	NM_002086	0		137	MAPK3	GRB2	0
138	NM_001040056	NM_002649	0		138	MAPK3	PIK3CG	0
139	NM_001040056	NM_002660	0		139	MAPK3	PLCG1	0
140	NM_001040056	NM_002745	0		140	MAPK3	MAPK1	0
141	NM_001040056	NM_002746	0		141	MAPK3	MAPK3	0
142	NM_001040056	NM_002755	0		142	MAPK3	MAP2K1	0
143	NM_001040056	NM_002880	0		143	MAPK3	RAF1	0
144	NM_001040056	NM_003236	0		144	MAPK3	TGFA	0
145	NM_001040056	NM_004322	0		145	MAPK3	BAD	0
146	NM_001040056	NM_004333	0		146	MAPK3	BRAF	0
147	NM_001040056	NM_004448	0		147	MAPK3	ERBB2	0
148	NM_001040056	NM_005026	0		148	MAPK3	PIK3CD	0
149	NM_001040056	NM_005163	0		149	MAPK3	AKT1	0
150	NM_001040056	NM_005228	0		150	MAPK3	EGFR	0
151	NM_001040056	NM_005465	0		151	MAPK3	AKT3	0
152	NM_001040056	NM_006218	0		152	MAPK3	PIK3CA	0
153	NM_001040056	NM_006219	0		153	MAPK3	PIK3CB	0
154	NM_001040056	NM_030662	0		154	MAPK3	MAP2K2	0
155	NM_001040056	NM_032989	0		155	MAPK3	BAD	0
156	NM_001040056	NM_138957	0		156	MAPK3	MAPK1	0
157	NM_001040056	NM_181690	0		157	MAPK3	AKT3	0
158	NM_001040056	NM_182811	0		158	MAPK3	PLCG1	0
159	NM_001040056	NM_201282	0		159	MAPK3	EGFR	0
160	NM_001040056	NM_201283	0		160	MAPK3	EGFR	0
161	NM_001040056	NM_201284	0		161	MAPK3	EGFR	0
162	NM_001040056	NM_203506	0		162	MAPK3	GRB2	0
163	NM_001099691	NM_001109891	0		163	TGFA	MAPK3	0
164	NM_001099691	NM_001178130	0		164	TGFA	EGF	0
165	NM_001099691	NM_001178131	0		165	TGFA	EGF	0
166	NM_001099691	NM_001206729	0		166	TGFA	AKT3	0
167	NM_001099691	NM_001243027	0		167	TGFA	AKT2	0
168	NM_001099691	NM_001243028	0		168	TGFA	AKT2	0
169	NM_001099691	NM_001256045	0		169	TGFA	PIK3CB	0
170	NM_001099691	NM_001256196	0		170	TGFA	ARAF	0
171	NM_001099691	NM_001256197	0		171	TGFA	ARAF	0
172	NM_001099691	NM_001626	0		172	TGFA	AKT2	0
173	NM_001099691	NM_001654	0		173	TGFA	ARAF	0
174	NM_001099691	NM_001963	0		174	TGFA	EGF	0
175	NM_001099691	NM_002086	0		175	TGFA	GRB2	0
176	NM_001099691	NM_002649	0		176	TGFA	PIK3CG	0
177	NM_001099691	NM_002660	0		177	TGFA	PLCG1	0
178	NM_001099691	NM_002745	0		178	TGFA	MAPK1	0
179	NM_001099691	NM_002746	0		179	TGFA	MAPK3	0
180	NM_001099691	NM_002755	0		180	TGFA	MAP2K1	0
181	NM_001099691	NM_002880	0		181	TGFA	RAF1	0
183	NM_001099691	NM_004322	0		183	TGFA	BAD	0
184	NM_001099691	NM_004333	0		184	TGFA	BRAF	0
185	NM_001099691	NM_004448	0		185	TGFA	ERBB2	0
186	NM_001099691	NM_005026	0		186	TGFA	PIK3CD	0
187	NM_001099691	NM_005163	0		187	TGFA	AKT1	0
188	NM_001099691	NM_005228	0		188	TGFA	EGFR	0
189	NM_001099691	NM_005465	0		189	TGFA	AKT3	0
190	NM_001099691	NM_006218	0		190	TGFA	PIK3CA	0
191	NM_001099691	NM_006219	0		191	TGFA	PIK3CB	0
192	NM_001099691	NM_030662	0		192	TGFA	MAP2K2	0
193	NM_001099691	NM_032989	0		193	TGFA	BAD	0
194	NM_001099691	NM_138957	0		194	TGFA	MAPK1	0
195	NM_001099691	NM_181690	0		195	TGFA	AKT3	0
196	NM_001099691	NM_182811	0		196	TGFA	PLCG1	0
197	NM_001099691	NM_201282	0		197	TGFA	EGFR	0
198	NM_001099691	NM_201283	0		198	TGFA	EGFR	0
199	NM_001099691	NM_201284	0		199	TGFA	EGFR	0
200	NM_001099691	NM_203506	0		200	TGFA	GRB2	0
201	NM_001109891	NM_001178130	0		201	MAPK3	EGF	0
202	NM_001109891	NM_001178131	0		202	MAPK3	EGF	0
203	NM_001109891	NM_001206729	0		203	MAPK3	AKT3	0
204	NM_001109891	NM_001243027	0		204	MAPK3	AKT2	0
205	NM_001109891	NM_001243028	0		205	MAPK3	AKT2	0
206	NM_001109891	NM_001256045	0		206	MAPK3	PIK3CB	0
207	NM_001109891	NM_001256196	0		207	MAPK3	ARAF	0
208	NM_001109891	NM_001256197	0		208	MAPK3	ARAF	0
209	NM_001109891	NM_001626	0		209	MAPK3	AKT2	0
210	NM_001109891	NM_001654	0		210	MAPK3	ARAF	0
211	NM_001109891	NM_001963	0		211	MAPK3	EGF	0
212	NM_001109891	NM_002086	0		212	MAPK3	GRB2	0
213	NM_001109891	NM_002649	0		213	MAPK3	PIK3CG	0
214	NM_001109891	NM_002660	0		214	MAPK3	PLCG1	0
215	NM_001109891	NM_002745	0		215	MAPK3	MAPK1	0
216	NM_001109891	NM_002746	0		216	MAPK3	MAPK3	0
217	NM_001109891	NM_002755	0		217	MAPK3	MAP2K1	0
218	NM_001109891	NM_002880	0		218	MAPK3	RAF1	0
219	NM_001109891	NM_003236	0		219	MAPK3	TGFA	0
220	NM_001109891	NM_004322	0		220	MAPK3	BAD	0
221	NM_001109891	NM_004333	0		221	MAPK3	BRAF	0
222	NM_001109891	NM_004448	0		222	MAPK3	ERBB2	0
223	NM_001109891	NM_005026	0		223	MAPK3	PIK3CD	0
224	NM_001109891	NM_005163	0		224	MAPK3	AKT1	0
225	NM_001109891	NM_005228	0		225	MAPK3	EGFR	0
226	NM_001109891	NM_005465	0		226	MAPK3	AKT3	0
227	NM_001109891	NM_006218	0		227	MAPK3	PIK3CA	0
228	NM_001109891	NM_006219	0		228	MAPK3	PIK3CB	0
229	NM_001109891	NM_030662	0		229	MAPK3	MAP2K2	0
230	NM_001109891	NM_032989	0		230	MAPK3	BAD	0
231	NM_001109891	NM_138957	0		231	MAPK3	MAPK1	0
232	NM_001109891	NM_181690	0		232	MAPK3	AKT3	0
233	NM_001109891	NM_182811	0		233	MAPK3	PLCG1	0
234	NM_001109891	NM_201282	0		234	MAPK3	EGFR	0
235	NM_001109891	NM_201283	0		235	MAPK3	EGFR	0
236	NM_001109891	NM_201284	0		236	MAPK3	EGFR	0
237	NM_001109891	NM_203506	0		237	MAPK3	GRB2	0
239	NM_001178130	NM_001206729	0		239	EGF	AKT3	0
240	NM_001178130	NM_001243027	0		240	EGF	AKT2	0
241	NM_001178130	NM_001243028	0		241	EGF	AKT2	0
242	NM_001178130	NM_001256045	0		242	EGF	PIK3CB	0
243	NM_001178130	NM_001256196	0		243	EGF	ARAF	0
244	NM_001178130	NM_001256197	0		244	EGF	ARAF	0
245	NM_001178130	NM_001626	0		245	EGF	AKT2	0
246	NM_001178130	NM_001654	0		246	EGF	ARAF	0
247	NM_001178130	NM_001963	0		247	EGF	EGF	0
248	NM_001178130	NM_002086	0		248	EGF	GRB2	0
249	NM_001178130	NM_002649	0		249	EGF	PIK3CG	0
250	NM_001178130	NM_002660	0		250	EGF	PLCG1	0
251	NM_001178130	NM_002745	0		251	EGF	MAPK1	0
252	NM_001178130	NM_002746	0		252	EGF	MAPK3	0
253	NM_001178130	NM_002755	0		253	EGF	MAP2K1	0
254	NM_001178130	NM_002880	0		254	EGF	RAF1	0
255	NM_001178130	NM_003236	0		255	EGF	TGFA	0
256	NM_001178130	NM_004322	0		256	EGF	BAD	0
257	NM_001178130	NM_004333	0		257	EGF	BRAF	0
258	NM_001178130	NM_004448	0		258	EGF	ERBB2	0
260	NM_001178130	NM_005163	0		260	EGF	AKT1	0
262	NM_001178130	NM_005465	0		262	EGF	AKT3	0
264	NM_001178130	NM_006219	0		264	EGF	PIK3CB	0
265	NM_001178130	NM_030662	0		265	EGF	MAP2K2	0
266	NM_001178130	NM_032989	0		266	EGF	BAD	0
267	NM_001178130	NM_138957	0		267	EGF	MAPK1	0
268	NM_001178130	NM_181690	0		268	EGF	AKT3	0
269	NM_001178130	NM_182811	0		269	EGF	PLCG1	0
270	NM_001178130	NM_201282	0		270	EGF	EGFR	0
271	NM_001178130	NM_201283	0		271	EGF	EGFR	0
272	NM_001178130	NM_201284	0		272	EGF	EGFR	0
273	NM_001178130	NM_203506	0		273	EGF	GRB2	0
274	NM_001178131	NM_001206729	0		274	EGF	AKT3	0
275	NM_001178131	NM_001243027	0		275	EGF	AKT2	0
276	NM_001178131	NM_001243028	0		276	EGF	AKT2	0
277	NM_001178131	NM_001256045	0		277	EGF	PIK3CB	0
278	NM_001178131	NM_001256196	0		278	EGF	ARAF	0
279	NM_001178131	NM_001256197	0		279	EGF	ARAF	0
280	NM_001178131	NM_001626	0		280	EGF	AKT2	0
281	NM_001178131	NM_001654	0		281	EGF	ARAF	0
282	NM_001178131	NM_001963	0		282	EGF	EGF	0
283	NM_001178131	NM_002086	0		283	EGF	GRB2	0
284	NM_001178131	NM_002649	0		284	EGF	PIK3CG	0
285	NM_001178131	NM_002660	0		285	EGF	PLCG1	0
286	NM_001178131	NM_002745	0		286	EGF	MAPK1	0
287	NM_001178131	NM_002746	0		287	EGF	MAPK3	0
288	NM_001178131	NM_002755	0		288	EGF	MAP2K1	0
289	NM_001178131	NM_002880	0		289	EGF	RAF1	0
290	NM_001178131	NM_003236	0		290	EGF	TGFA	0
291	NM_001178131	NM_004322	0		291	EGF	BAD	0
292	NM_001178131	NM_004333	0		292	EGF	BRAF	0
294	NM_001178131	NM_005026	0		294	EGF	PIK3CD	0
295	NM_001178131	NM_005163	0		295	EGF	AKT1	0
296	NM_001178131	NM_005228	0		296	EGF	EGFR	0
297	NM_001178131	NM_005465	0		297	EGF	AKT3	0
299	NM_001178131	NM_006219	0		299	EGF	PIK3CB	0
300	NM_001178131	NM_030662	0		300	EGF	MAP2K2	0
301	NM_001178131	NM_032989	0		301	EGF	BAD	0
302	NM_001178131	NM_138957	0		302	EGF	MAPK1	0
303	NM_001178131	NM_181690	0		303	EGF	AKT3	0
304	NM_001178131	NM_182811	0		304	EGF	PLCG1	0
305	NM_001178131	NM_201282	0		305	EGF	EGFR	0
306	NM_001178131	NM_201283	0		306	EGF	EGFR	0
307	NM_001178131	NM_201284	0		307	EGF	EGFR	0
308	NM_001178131	NM_203506	0		308	EGF	GRB2	0
309	NM_001206729	NM_001243027	0		309	AKT3	AKT2	0
310	NM_001206729	NM_001243028	0		310	AKT3	AKT2	0
311	NM_001206729	NM_001256045	0		311	AKT3	PIK3CB	0
312	NM_001206729	NM_001256196	0		312	AKT3	ARAF	0
313	NM_001206729	NM_001256197	0		313	AKT3	ARAF	0
314	NM_001206729	NM_001626	0		314	AKT3	AKT2	0
315	NM_001206729	NM_001654	0		315	AKT3	ARAF	0
316	NM_001206729	NM_001963	0		316	AKT3	EGF	0
317	NM_001206729	NM_002086	0		317	AKT3	GRB2	0
318	NM_001206729	NM_002649	0		318	AKT3	PIK3CG	0
319	NM_001206729	NM_002660	0		319	AKT3	PLCG1	0
320	NM_001206729	NM_002745	0		320	AKT3	MAPK1	0
321	NM_001206729	NM_002746	0		321	AKT3	MAPK3	0
322	NM_001206729	NM_002755	0		322	AKT3	MAP2K1	0
323	NM_001206729	NM_002880	0		323	AKT3	RAF1	0
324	NM_001206729	NM_003236	0		324	AKT3	TGFA	0
325	NM_001206729	NM_004322	0		325	AKT3	BAD	0
326	NM_001206729	NM_004333	0		326	AKT3	BRAF	0
327	NM_001206729	NM_004448	0		327	AKT3	ERBB2	0
328	NM_001206729	NM_005026	0		328	AKT3	PIK3CD	0
329	NM_001206729	NM_005163	0		329	AKT3	AKT1	0
330	NM_001206729	NM_005228	0		330	AKT3	EGFR	0
332	NM_001206729	NM_006218	0		332	AKT3	PIK3CA	0
333	NM_001206729	NM_006219	0		333	AKT3	PIK3CB	0
334	NM_001206729	NM_030662	0		334	AKT3	MAP2K2	0
335	NM_001206729	NM_032989	0		335	AKT3	BAD	0
336	NM_001206729	NM_138957	0		336	AKT3	MAPK1	0
338	NM_001206729	NM_182811	0		338	AKT3	PLCG1	0
339	NM_001206729	NM_201282	0		339	AKT3	EGFR	0
340	NM_001206729	NM_201283	0		340	AKT3	EGFR	0
341	NM_001206729	NM_201284	0		341	AKT3	EGFR	0
342	NM_001206729	NM_203506	0		342	AKT3	GRB2	0
343	NM_001243027	NM_001243028	0		343	AKT2	AKT2	0
344	NM_001243027	NM_001256045	0		344	AKT2	PIK3CB	0
345	NM_001243027	NM_001256196	0		345	AKT2	ARAF	0
346	NM_001243027	NM_001256197	0		346	AKT2	ARAF	0
347	NM_001243027	NM_001626	0		347	AKT2	AKT2	0
348	NM_001243027	NM_001654	0		348	AKT2	ARAF	0
349	NM_001243027	NM_001963	0		349	AKT2	EGF	0
350	NM_001243027	NM_002086	0		350	AKT2	GRB2	0
351	NM_001243027	NM_002649	0		351	AKT2	PIK3CG	0
352	NM_001243027	NM_002660	0		352	AKT2	PLCG1	0
353	NM_001243027	NM_002745	0		353	AKT2	MAPK1	0
354	NM_001243027	NM_002746	0		354	AKT2	MAPK3	0
355	NM_001243027	NM_002755	0		355	AKT2	MAP2K1	0
356	NM_001243027	NM_002880	0		356	AKT2	RAF1	0
357	NM_001243027	NM_003236	0		357	AKT2	TGFA	0
358	NM_001243027	NM_004322	0		358	AKT2	BAD	0
359	NM_001243027	NM_004333	0		359	AKT2	BRAF	0
360	NM_001243027	NM_004448	0		360	AKT2	ERBB2	0
361	NM_001243027	NM_005026	0		361	AKT2	PIK3CD	0
362	NM_001243027	NM_005163	0		362	AKT2	AKT1	0
363	NM_001243027	NM_005228	0		363	AKT2	EGFR	0
364	NM_001243027	NM_005465	0		364	AKT2	AKT3	0
365	NM_001243027	NM_006218	0		365	AKT2	PIK3CA	0
366	NM_001243027	NM_006219	0		366	AKT2	PIK3CB	0
367	NM_001243027	NM_030662	0		367	AKT2	MAP2K2	0
368	NM_001243027	NM_032989	0		368	AKT2	BAD	0
369	NM_001243027	NM_138957	0		369	AKT2	MAPK1	0
370	NM_001243027	NM_181690	0		370	AKT2	AKT3	0
371	NM_001243027	NM_182811	0		371	AKT2	PLCG1	0
372	NM_001243027	NM_201282	0		372	AKT2	EGFR	0
373	NM_001243027	NM_201283	0		373	AKT2	EGFR	0
374	NM_001243027	NM_201284	0		374	AKT2	EGFR	0
375	NM_001243027	NM_203506	0		375	AKT2	GRB2	0
376	NM_001243028	NM_001256045	0		376	AKT2	PIK3CB	0
377	NM_001243028	NM_001256196	0		377	AKT2	ARAF	0
378	NM_001243028	NM_001256197	0		378	AKT2	ARAF	0
380	NM_001243028	NM_001654	0		380	AKT2	ARAF	0
381	NM_001243028	NM_001963	0		381	AKT2	EGF	0
382	NM_001243028	NM_002086	0		382	AKT2	GRB2	0
383	NM_001243028	NM_002649	0		383	AKT2	PIK3CG	0
384	NM_001243028	NM_002660	0		384	AKT2	PLCG1	0
385	NM_001243028	NM_002745	0		385	AKT2	MAPK1	0
386	NM_001243028	NM_002746	0		386	AKT2	MAPK3	0
387	NM_001243028	NM_002755	0		387	AKT2	MAP2K1	0
388	NM_001243028	NM_002880	0		388	AKT2	RAF1	0
389	NM_001243028	NM_003236	0		389	AKT2	TGFA	0
390	NM_001243028	NM_004322	0		390	AKT2	BAD	0
391	NM_001243028	NM_004333	0		391	AKT2	BRAF	0
392	NM_001243028	NM_004448	0		392	AKT2	ERBB2	0
393	NM_001243028	NM_005026	0		393	AKT2	PIK3CD	0
394	NM_001243028	NM_005163	0		394	AKT2	AKT1	0
395	NM_001243028	NM_005228	0		395	AKT2	EGFR	0
396	NM_001243028	NM_005465	0		396	AKT2	AKT3	0
397	NM_001243028	NM_006218	0		397	AKT2	PIK3CA	0
398	NM_001243028	NM_006219	0		398	AKT2	PIK3CB	0
399	NM_001243028	NM_030662	0		399	AKT2	MAP2K2	0
400	NM_001243028	NM_032989	0		400	AKT2	BAD	0
401	NM_001243028	NM_138957	0		401	AKT2	MAPK1	0
402	NM_001243028	NM_181690	0		402	AKT2	AKT3	0
403	NM_001243028	NM_182811	0		403	AKT2	PLCG1	0
404	NM_001243028	NM_201282	0		404	AKT2	EGFR	0
405	NM_001243028	NM_201283	0		405	AKT2	EGFR	0
406	NM_001243028	NM_201284	0		406	AKT2	EGFR	0
407	NM_001243028	NM_203506	0		407	AKT2	GRB2	0
408	NM_001256045	NM_001256196	0		408	PIK3CB	ARAF	0
409	NM_001256045	NM_001256197	0		409	PIK3CB	ARAF	0
410	NM_001256045	NM_001626	0		410	PIK3CB	AKT2	0
411	NM_001256045	NM_001654	0		411	PIK3CB	ARAF	0
412	NM_001256045	NM_001963	0		412	PIK3CB	EGF	0
413	NM_001256045	NM_002086	0		413	PIK3CB	GRB2	0
414	NM_001256045	NM_002649	0		414	PIK3CB	PIK3CG	0
415	NM_001256045	NM_002660	0		415	PIK3CB	PLCG1	0
416	NM_001256045	NM_002745	0		416	PIK3CB	MAPK1	0
417	NM_001256045	NM_002746	0		417	PIK3CB	MAPK3	0
418	NM_001256045	NM_002755	0		418	PIK3CB	MAP2K1	0
419	NM_001256045	NM_002880	0		419	PIK3CB	RAF1	0
420	NM_001256045	NM_003236	0		420	PIK3CB	TGFA	0
421	NM_001256045	NM_004322	0		421	PIK3CB	BAD	0
422	NM_001256045	NM_004333	0		422	PIK3CB	BRAF	0
423	NM_001256045	NM_004448	0		423	PIK3CB	ERBB2	0
424	NM_001256045	NM_005026	0		424	PIK3CB	PIK3CD	0
425	NM_001256045	NM_005163	0		425	PIK3CB	AKT1	0
426	NM_001256045	NM_005228	0		426	PIK3CB	EGFR	0
427	NM_001256045	NM_005465	0		427	PIK3CB	AKT3	0
428	NM_001256045	NM_006218	0		428	PIK3CB	PIK3CA	0
430	NM_001256045	NM_030662	0		430	PIK3CB	MAP2K2	0
431	NM_001256045	NM_032989	0		431	PIK3CB	BAD	0
432	NM_001256045	NM_138957	0		432	PIK3CB	MAPK1	0
433	NM_001256045	NM_181690	0		433	PIK3CB	AKT3	0
434	NM_001256045	NM_182811	0		434	PIK3CB	PLCG1	0
435	NM_001256045	NM_201282	0		435	PIK3CB	EGFR	0
436	NM_001256045	NM_201283	0		436	PIK3CB	EGFR	0
437	NM_001256045	NM_201284	0		437	PIK3CB	EGFR	0
438	NM_001256045	NM_203506	0		438	PIK3CB	GRB2	0
439	NM_001256196	NM_001256197	0		439	ARAF	ARAF	0
440	NM_001256196	NM_001626	0		440	ARAF	AKT2	0
442	NM_001256196	NM_001963	0		442	ARAF	EGF	0
443	NM_001256196	NM_002086	0		443	ARAF	GRB2	0
444	NM_001256196	NM_002649	0		444	ARAF	PIK3CG	0
445	NM_001256196	NM_002660	0		445	ARAF	PLCG1	0
446	NM_001256196	NM_002745	0		446	ARAF	MAPK1	0
447	NM_001256196	NM_002746	0		447	ARAF	MAPK3	0
448	NM_001256196	NM_002755	0		448	ARAF	MAP2K1	0
449	NM_001256196	NM_002880	0		449	ARAF	RAF1	0
450	NM_001256196	NM_003236	0		450	ARAF	TGFA	0
451	NM_001256196	NM_004322	0		451	ARAF	BAD	0
452	NM_001256196	NM_004333	0		452	ARAF	BRAF	0
453	NM_001256196	NM_004448	0		453	ARAF	ERBB2	0
454	NM_001256196	NM_005026	0		454	ARAF	PIK3CD	0
455	NM_001256196	NM_005163	0		455	ARAF	AKT1	0
456	NM_001256196	NM_005228	0		456	ARAF	EGFR	0
457	NM_001256196	NM_005465	0		457	ARAF	AKT3	0
458	NM_001256196	NM_006218	0		458	ARAF	PIK3CA	0
459	NM_001256196	NM_006219	0		459	ARAF	PIK3CB	0
460	NM_001256196	NM_030662	0		460	ARAF	MAP2K2	0
461	NM_001256196	NM_032989	0		461	ARAF	BAD	0
462	NM_001256196	NM_138957	0		462	ARAF	MAPK1	0
463	NM_001256196	NM_181690	0		463	ARAF	AKT3	0
464	NM_001256196	NM_182811	0		464	ARAF	PLCG1	0
465	NM_001256196	NM_201282	0		465	ARAF	EGFR	0
466	NM_001256196	NM_201283	0		466	ARAF	EGFR	0
467	NM_001256196	NM_201284	0		467	ARAF	EGFR	0
468	NM_001256196	NM_203506	0		468	ARAF	GRB2	0
469	NM_001256197	NM_001626	0		469	ARAF	AKT2	0
470	NM_001256197	NM_001654	0		470	ARAF	ARAF	0
471	NM_001256197	NM_001963	0		471	ARAF	EGF	0
472	NM_001256197	NM_002086	0		472	ARAF	GRB2	0
473	NM_001256197	NM_002649	0		473	ARAF	PIK3CG	0
474	NM_001256197	NM_002660	0		474	ARAF	PLCG1	0
475	NM_001256197	NM_002745	0		475	ARAF	MAPK1	0
476	NM_001256197	NM_002746	0		476	ARAF	MAPK3	0
477	NM_001256197	NM_002755	0		477	ARAF	MAP2K1	0
478	NM_001256197	NM_002880	0		478	ARAF	RAF1	0
479	NM_001256197	NM_003236	0		479	ARAF	TGFA	0
480	NM_001256197	NM_004322	0		480	ARAF	BAD	0
481	NM_001256197	NM_004333	0		481	ARAF	BRAF	0
482	NM_001256197	NM_004448	0		482	ARAF	ERBB2	0
483	NM_001256197	NM_005026	0		483	ARAF	PIK3CD	0
484	NM_001256197	NM_005163	0		484	ARAF	AKT1	0
485	NM_001256197	NM_005228	0		485	ARAF	EGFR	0
486	NM_001256197	NM_005465	0		486	ARAF	AKT3	0
487	NM_001256197	NM_006218	0		487	ARAF	PIK3CA	0
488	NM_001256197	NM_006219	0		488	ARAF	PIK3CB	0
489	NM_001256197	NM_030662	0		489	ARAF	MAP2K2	0
490	NM_001256197	NM_032989	0		490	ARAF	BAD	0
491	NM_001256197	NM_138957	0		491	ARAF	MAPK1	0
492	NM_001256197	NM_181690	0		492	ARAF	AKT3	0
493	NM_001256197	NM_182811	0		493	ARAF	PLCG1	0
494	NM_001256197	NM_201282	0		494	ARAF	EGFR	0
495	NM_001256197	NM_201283	0		495	ARAF	EGFR	0
496	NM_001256197	NM_201284	0		496	ARAF	EGFR	0
497	NM_001256197	NM_203506	0		497	ARAF	GRB2	0
498	NM_001626	NM_001654	0		498	AKT2	ARAF	0
499	NM_001626	NM_001963	0		499	AKT2	EGF	0
500	NM_001626	NM_002086	0		500	AKT2	GRB2	0
501	NM_001626	NM_002649	0		501	AKT2	PIK3CG	0
502	NM_001626	NM_002660	0		502	AKT2	PLCG1	0
503	NM_001626	NM_002745	0		503	AKT2	MAPK1	0
504	NM_001626	NM_002746	0		504	AKT2	MAPK3	0
505	NM_001626	NM_002755	0		505	AKT2	MAP2K1	0
506	NM_001626	NM_002880	0		506	AKT2	RAF1	0
507	NM_001626	NM_003236	0		507	AKT2	TGFA	0
508	NM_001626	NM_004322	0		508	AKT2	BAD	0
509	NM_001626	NM_004333	0		509	AKT2	BRAF	0
510	NM_001626	NM_004448	0		510	AKT2	ERBB2	0
511	NM_001626	NM_005026	0		511	AKT2	PIK3CD	0
512	NM_001626	NM_005163	0		512	AKT2	AKT1	0
513	NM_001626	NM_005228	0		513	AKT2	EGFR	0
514	NM_001626	NM_005465	0		514	AKT2	AKT3	0
515	NM_001626	NM_006218	0		515	AKT2	PIK3CA	0
516	NM_001626	NM_006219	0		516	AKT2	PIK3CB	0
517	NM_001626	NM_030662	0		517	AKT2	MAP2K2	0
518	NM_001626	NM_032989	0		518	AKT2	BAD	0
519	NM_001626	NM_138957	0		519	AKT2	MAPK1	0
520	NM_001626	NM_181690	0		520	AKT2	AKT3	0
521	NM_001626	NM_182811	0		521	AKT2	PLCG1	0
522	NM_001626	NM_201282	0		522	AKT2	EGFR	0
523	NM_001626	NM_201283	0		523	AKT2	EGFR	0
524	NM_001626	NM_201284	0		524	AKT2	EGFR	0
525	NM_001626	NM_203506	0		525	AKT2	GRB2	0
526	NM_001654	NM_001963	0		526	ARAF	EGF	0
527	NM_001654	NM_002086	0		527	ARAF	GRB2	0
528	NM_001654	NM_002649	0		528	ARAF	PIK3CG	0
530	NM_001654	NM_002745	0		530	ARAF	MAPK1	0
531	NM_001654	NM_002746	0		531	ARAF	MAPK3	0
532	NM_001654	NM_002755	0		532	ARAF	MAP2K1	0
533	NM_001654	NM_002880	0		533	ARAF	RAF1	0
534	NM_001654	NM_003236	0		534	ARAF	TGFA	0
535	NM_001654	NM_004322	0		535	ARAF	BAD	0
536	NM_001654	NM_004333	0		536	ARAF	BRAF	0
537	NM_001654	NM_004448	0		537	ARAF	ERBB2	0
538	NM_001654	NM_005026	0		538	ARAF	PIK3CD	0
539	NM_001654	NM_005163	0		539	ARAF	AKT1	0
540	NM_001654	NM_005228	0		540	ARAF	EGFR	0
541	NM_001654	NM_005465	0		541	ARAF	AKT3	0
542	NM_001654	NM_006218	0		542	ARAF	PIK3CA	0
543	NM_001654	NM_006219	0		543	ARAF	PIK3CB	0
544	NM_001654	NM_030662	0		544	ARAF	MAP2K2	0
545	NM_001654	NM_032989	0		545	ARAF	BAD	0
546	NM_001654	NM_138957	0		546	ARAF	MAPK1	0
547	NM_001654	NM_181690	0		547	ARAF	AKT3	0
549	NM_001654	NM_201282	0		549	ARAF	EGFR	0
550	NM_001654	NM_201283	0		550	ARAF	EGFR	0
551	NM_001654	NM_201284	0		551	ARAF	EGFR	0
552	NM_001654	NM_203506	0		552	ARAF	GRB2	0
553	NM_001963	NM_002086	0		553	EGF	GRB2	0
554	NM_001963	NM_002649	0		554	EGF	PIK3CG	0
555	NM_001963	NM_002660	0		555	EGF	PLCG1	0
556	NM_001963	NM_002745	0		556	EGF	MAPK1	0
557	NM_001963	NM_002746	0		557	EGF	MAPK3	0
558	NM_001963	NM_002755	0		558	EGF	MAP2K1	0
559	NM_001963	NM_002880	0		559	EGF	RAF1	0
560	NM_001963	NM_003236	0		560	EGF	TGFA	0
561	NM_001963	NM_004322	0		561	EGF	BAD	0
564	NM_001963	NM_005026	0		564	EGF	PIK3CD	0
565	NM_001963	NM_005163	0		565	EGF	AKT1	0
566	NM_001963	NM_005228	0		566	EGF	EGFR	0
567	NM_001963	NM_005465	0		567	EGF	AKT3	0
568	NM_001963	NM_006218	0		568	EGF	PIK3CA	0
569	NM_001963	NM_006219	0		569	EGF	PIK3CB	0
570	NM_001963	NM_030662	0		570	EGF	MAP2K2	0
571	NM_001963	NM_032989	0		571	EGF	BAD	0
572	NM_001963	NM_138957	0		572	EGF	MAPK1	0
573	NM_001963	NM_181690	0		573	EGF	AKT3	0
574	NM_001963	NM_182811	0		574	EGF	PLCG1	0
575	NM_001963	NM_201282	0		575	EGF	EGFR	0
576	NM_001963	NM_201283	0		576	EGF	EGFR	0
577	NM_001963	NM_201284	0		577	EGF	EGFR	0
578	NM_001963	NM_203506	0		578	EGF	GRB2	0
579	NM_002086	NM_002649	0		579	GRB2	PIK3CG	0
580	NM_002086	NM_002660	0		580	GRB2	PLCG1	0
581	NM_002086	NM_002745	0		581	GRB2	MAPK1	0
582	NM_002086	NM_002746	0		582	GRB2	MAPK3	0
583	NM_002086	NM_002755	0		583	GRB2	MAP2K1	0
584	NM_002086	NM_002880	0		584	GRB2	RAF1	0
585	NM_002086	NM_003236	0		585	GRB2	TGFA	0
586	NM_002086	NM_004322	0		586	GRB2	BAD	0
587	NM_002086	NM_004333	0		587	GRB2	BRAF	0
588	NM_002086	NM_004448	0		588	GRB2	ERBB2	0
589	NM_002086	NM_005026	0		589	GRB2	PIK3CD	0
590	NM_002086	NM_005163	0		590	GRB2	AKT1	0
591	NM_002086	NM_005228	0		591	GRB2	EGFR	0
592	NM_002086	NM_005465	0		592	GRB2	AKT3	0
593	NM_002086	NM_006218	0		593	GRB2	PIK3CA	0
594	NM_002086	NM_006219	0		594	GRB2	PIK3CB	0
595	NM_002086	NM_030662	0		595	GRB2	MAP2K2	0
596	NM_002086	NM_032989	0		596	GRB2	BAD	0
597	NM_002086	NM_138957	0		597	GRB2	MAPK1	0
598	NM_002086	NM_181690	0		598	GRB2	AKT3	0
599	NM_002086	NM_182811	0		599	GRB2	PLCG1	0
600	NM_002086	NM_201282	0		600	GRB2	EGFR	0
601	NM_002086	NM_201283	0		601	GRB2	EGFR	0
602	NM_002086	NM_201284	0		602	GRB2	EGFR	0
604	NM_002649	NM_002660	0		604	PIK3CG	PLCG1	0
605	NM_002649	NM_002745	0		605	PIK3CG	MAPK1	0
606	NM_002649	NM_002746	0		606	PIK3CG	MAPK3	0
607	NM_002649	NM_002755	0		607	PIK3CG	MAP2K1	0
608	NM_002649	NM_002880	0		608	PIK3CG	RAF1	0
609	NM_002649	NM_003236	0		609	PIK3CG	TGFA	0
610	NM_002649	NM_004322	0		610	PIK3CG	BAD	0
611	NM_002649	NM_004333	0		611	PIK3CG	BRAF	0
612	NM_002649	NM_004448	0		612	PIK3CG	ERBB2	0
613	NM_002649	NM_005026	0		613	PIK3CG	PIK3CD	0
614	NM_002649	NM_005163	0		614	PIK3CG	AKT1	0
615	NM_002649	NM_005228	0		615	PIK3CG	EGFR	0
616	NM_002649	NM_005465	0		616	PIK3CG	AKT3	0
617	NM_002649	NM_006218	0		617	PIK3CG	PIK3CA	0
618	NM_002649	NM_006219	0		618	PIK3CG	PIK3CB	0
619	NM_002649	NM_030662	0		619	PIK3CG	MAP2K2	0
620	NM_002649	NM_032989	0		620	PIK3CG	BAD	0
621	NM_002649	NM_138957	0		621	PIK3CG	MAPK1	0
622	NM_002649	NM_181690	0		622	PIK3CG	AKT3	0
623	NM_002649	NM_182811	0		623	PIK3CG	PLCG1	0
624	NM_002649	NM_201282	0		624	PIK3CG	EGFR	0
625	NM_002649	NM_201283	0		625	PIK3CG	EGFR	0
626	NM_002649	NM_201284	0		626	PIK3CG	EGFR	0
627	NM_002649	NM_203506	0		627	PIK3CG	GRB2	0
628	NM_002660	NM_002745	0		628	PLCG1	MAPK1	0
629	NM_002660	NM_002746	0		629	PLCG1	MAPK3	0
630	NM_002660	NM_002755	0		630	PLCG1	MAP2K1	0
632	NM_002660	NM_003236	0		632	PLCG1	TGFA	0
633	NM_002660	NM_004322	0		633	PLCG1	BAD	0
635	NM_002660	NM_004448	0		635	PLCG1	ERBB2	0
636	NM_002660	NM_005026	0		636	PLCG1	PIK3CD	0
637	NM_002660	NM_005163	0		637	PLCG1	AKT1	0
638	NM_002660	NM_005228	0		638	PLCG1	EGFR	0
639	NM_002660	NM_005465	0		639	PLCG1	AKT3	0
640	NM_002660	NM_006218	0		640	PLCG1	PIK3CA	0
642	NM_002660	NM_030662	0		642	PLCG1	MAP2K2	0
643	NM_002660	NM_032989	0		643	PLCG1	BAD	0
644	NM_002660	NM_138957	0		644	PLCG1	MAPK1	0
646	NM_002660	NM_182811	0		646	PLCG1	PLCG1	0
647	NM_002660	NM_201282	0		647	PLCG1	EGFR	0
648	NM_002660	NM_201283	0		648	PLCG1	EGFR	0
649	NM_002660	NM_201284	0		649	PLCG1	EGFR	0
650	NM_002660	NM_203506	0		650	PLCG1	GRB2	0
651	NM_002745	NM_002746	0		651	MAPK1	MAPK3	0
652	NM_002745	NM_002755	0		652	MAPK1	MAP2K1	0
653	NM_002745	NM_002880	0		653	MAPK1	RAF1	0
654	NM_002745	NM_003236	0		654	MAPK1	TGFA	0
655	NM_002745	NM_004322	0		655	MAPK1	BAD	0
656	NM_002745	NM_004333	0		656	MAPK1	BRAF	0
657	NM_002745	NM_004448	0		657	MAPK1	ERBB2	0
658	NM_002745	NM_005026	0		658	MAPK1	PIK3CD	0
659	NM_002745	NM_005163	0		659	MAPK1	AKT1	0
660	NM_002745	NM_005228	0		660	MAPK1	EGFR	0
661	NM_002745	NM_005465	0		661	MAPK1	AKT3	0
662	NM_002745	NM_006218	0		662	MAPK1	PIK3CA	0
663	NM_002745	NM_006219	0		663	MAPK1	PIK3CB	0
664	NM_002745	NM_030662	0		664	MAPK1	MAP2K2	0
665	NM_002745	NM_032989	0		665	MAPK1	BAD	0
667	NM_002745	NM_181690	0		667	MAPK1	AKT3	0
668	NM_002745	NM_182811	0		668	MAPK1	PLCG1	0
669	NM_002745	NM_201282	0		669	MAPK1	EGFR	0
670	NM_002745	NM_201283	0		670	MAPK1	EGFR	0
671	NM_002745	NM_201284	0		671	MAPK1	EGFR	0
672	NM_002745	NM_203506	0		672	MAPK1	GRB2	0
673	NM_002746	NM_002755	0		673	MAPK3	MAP2K1	0
674	NM_002746	NM_002880	0		674	MAPK3	RAF1	0
675	NM_002746	NM_003236	0		675	MAPK3	TGFA	0
676	NM_002746	NM_004322	0		676	MAPK3	BAD	0
677	NM_002746	NM_004333	0		677	MAPK3	BRAF	0
678	NM_002746	NM_004448	0		678	MAPK3	ERBB2	0
679	NM_002746	NM_005026	0		679	MAPK3	PIK3CD	0
680	NM_002746	NM_005163	0		680	MAPK3	AKT1	0
681	NM_002746	NM_005228	0		681	MAPK3	EGFR	0
682	NM_002746	NM_005465	0		682	MAPK3	AKT3	0
683	NM_002746	NM_006218	0		683	MAPK3	PIK3CA	0
684	NM_002746	NM_006219	0		684	MAPK3	PIK3CB	0
685	NM_002746	NM_030662	0		685	MAPK3	MAP2K2	0
686	NM_002746	NM_032989	0		686	MAPK3	BAD	0
687	NM_002746	NM_138957	0		687	MAPK3	MAPK1	0
688	NM_002746	NM_181690	0		688	MAPK3	AKT3	0
689	NM_002746	NM_182811	0		689	MAPK3	PLCG1	0
690	NM_002746	NM_201282	0		690	MAPK3	EGFR	0
691	NM_002746	NM_201283	0		691	MAPK3	EGFR	0
692	NM_002746	NM_201284	0		692	MAPK3	EGFR	0
693	NM_002746	NM_203506	0		693	MAPK3	GRB2	0
694	NM_002755	NM_002880	0		694	MAP2K1	RAF1	0
695	NM_002755	NM_003236	0		695	MAP2K1	TGFA	0
696	NM_002755	NM_004322	0		696	MAP2K1	BAD	0
697	NM_002755	NM_004333	0		697	MAP2K1	BRAF	0
698	NM_002755	NM_004448	0		698	MAP2K1	ERBB2	0
699	NM_002755	NM_005026	0		699	MAP2K1	PIK3CD	0
700	NM_002755	NM_005163	0		700	MAP2K1	AKT1	0
701	NM_002755	NM_005228	0		701	MAP2K1	EGFR	0
702	NM_002755	NM_005465	0		702	MAP2K1	AKT3	0
703	NM_002755	NM_006218	0		703	MAP2K1	PIK3CA	0
704	NM_002755	NM_006219	0		704	MAP2K1	PIK3CB	0
705	NM_002755	NM_030662	0		705	MAP2K1	MAP2K2	0
706	NM_002755	NM_032989	0		706	MAP2K1	BAD	0
707	NM_002755	NM_138957	0		707	MAP2K1	MAPK1	0
708	NM_002755	NM_181690	0		708	MAP2K1	AKT3	0
709	NM_002755	NM_182811	0		709	MAP2K1	PLCG1	0
710	NM_002755	NM_201282	0		710	MAP2K1	EGFR	0
711	NM_002755	NM_201283	0		711	MAP2K1	EGFR	0
712	NM_002755	NM_201284	0		712	MAP2K1	EGFR	0
713	NM_002755	NM_203506	0		713	MAP2K1	GRB2	0
714	NM_002880	NM_003236	0		714	RAF1	TGFA	0
715	NM_002880	NM_004322	0		715	RAF1	BAD	0
716	NM_002880	NM_004333	0		716	RAF1	BRAF	0
717	NM_002880	NM_004448	0		717	RAF1	ERBB2	0
718	NM_002880	NM_005026	0		718	RAF1	PIK3CD	0
719	NM_002880	NM_005163	0		719	RAF1	AKT1	0
721	NM_002880	NM_005465	0		721	RAF1	AKT3	0
722	NM_002880	NM_006218	0		722	RAF1	PIK3CA	0
723	NM_002880	NM_006219	0		723	RAF1	PIK3CB	0
724	NM_002880	NM_030662	0		724	RAF1	MAP2K2	0
725	NM_002880	NM_032989	0		725	RAF1	BAD	0
726	NM_002880	NM_138957	0		726	RAF1	MAPK1	0
727	NM_002880	NM_181690	0		727	RAF1	AKT3	0
729	NM_002880	NM_201282	0		729	RAF1	EGFR	0
730	NM_002880	NM_201283	0		730	RAF1	EGFR	0
731	NM_002880	NM_201284	0		731	RAF1	EGFR	0
732	NM_002880	NM_203506	0		732	RAF1	GRB2	0
733	NM_003236	NM_004322	0		733	TGFA	BAD	0
734	NM_003236	NM_004333	0		734	TGFA	BRAF	0
735	NM_003236	NM_004448	0		735	TGFA	ERBB2	0
736	NM_003236	NM_005026	0		736	TGFA	PIK3CD	0
737	NM_003236	NM_005163	0		737	TGFA	AKT1	0
738	NM_003236	NM_005228	0		738	TGFA	EGFR	0
739	NM_003236	NM_005465	0		739	TGFA	AKT3	0
740	NM_003236	NM_006218	0		740	TGFA	PIK3CA	0
741	NM_003236	NM_006219	0		741	TGFA	PIK3CB	0
742	NM_003236	NM_030662	0		742	TGFA	MAP2K2	0
743	NM_003236	NM_032989	0		743	TGFA	BAD	0
744	NM_003236	NM_138957	0		744	TGFA	MAPK1	0
745	NM_003236	NM_181690	0		745	TGFA	AKT3	0
746	NM_003236	NM_182811	0		746	TGFA	PLCG1	0
747	NM_003236	NM_201282	0		747	TGFA	EGFR	0
748	NM_003236	NM_201283	0		748	TGFA	EGFR	0
749	NM_003236	NM_201284	0		749	TGFA	EGFR	0
750	NM_003236	NM_203506	0		750	TGFA	GRB2	0
751	NM_004322	NM_004333	0		751	BAD	BRAF	0
752	NM_004322	NM_004448	0		752	BAD	ERBB2	0
753	NM_004322	NM_005026	0		753	BAD	PIK3CD	0
754	NM_004322	NM_005163	0		754	BAD	AKT1	0
755	NM_004322	NM_005228	0		755	BAD	EGFR	0
756	NM_004322	NM_005465	0		756	BAD	AKT3	0
757	NM_004322	NM_006218	0		757	BAD	PIK3CA	0
758	NM_004322	NM_006219	0		758	BAD	PIK3CB	0
759	NM_004322	NM_030662	0		759	BAD	MAP2K2	0
761	NM_004322	NM_138957	0		761	BAD	MAPK1	0
762	NM_004322	NM_181690	0		762	BAD	AKT3	0
763	NM_004322	NM_182811	0		763	BAD	PLCG1	0
764	NM_004322	NM_201282	0		764	BAD	EGFR	0
765	NM_004322	NM_201283	0		765	BAD	EGFR	0
766	NM_004322	NM_201284	0		766	BAD	EGFR	0
767	NM_004322	NM_203506	0		767	BAD	GRB2	0
768	NM_004333	NM_004448	0		768	BRAF	ERBB2	0
769	NM_004333	NM_005026	0		769	BRAF	PIK3CD	0
770	NM_004333	NM_005163	0		770	BRAF	AKT1	0
771	NM_004333	NM_005228	0		771	BRAF	EGFR	0
772	NM_004333	NM_005465	0		772	BRAF	AKT3	0
773	NM_004333	NM_006218	0		773	BRAF	PIK3CA	0
774	NM_004333	NM_006219	0		774	BRAF	PIK3CB	0
775	NM_004333	NM_030662	0		775	BRAF	MAP2K2	0
776	NM_004333	NM_032989	0		776	BRAF	BAD	0
777	NM_004333	NM_138957	0		777	BRAF	MAPK1	0
778	NM_004333	NM_181690	0		778	BRAF	AKT3	0
780	NM_004333	NM_201282	0		780	BRAF	EGFR	0
781	NM_004333	NM_201283	0		781	BRAF	EGFR	0
782	NM_004333	NM_201284	0		782	BRAF	EGFR	0
783	NM_004333	NM_203506	0		783	BRAF	GRB2	0
784	NM_004448	NM_005026	0		784	ERBB2	PIK3CD	0
785	NM_004448	NM_005163	0		785	ERBB2	AKT1	0
787	NM_004448	NM_005465	0		787	ERBB2	AKT3	0
789	NM_004448	NM_006219	0		789	ERBB2	PIK3CB	0
790	NM_004448	NM_030662	0		790	ERBB2	MAP2K2	0
791	NM_004448	NM_032989	0		791	ERBB2	BAD	0
792	NM_004448	NM_138957	0		792	ERBB2	MAPK1	0
793	NM_004448	NM_181690	0		793	ERBB2	AKT3	0
794	NM_004448	NM_182811	0		794	ERBB2	PLCG1	0
795	NM_004448	NM_201282	0		795	ERBB2	EGFR	0
796	NM_004448	NM_201283	0		796	ERBB2	EGFR	0
797	NM_004448	NM_201284	0		797	ERBB2	EGFR	0
798	NM_004448	NM_203506	0		798	ERBB2	GRB2	0
799	NM_005026	NM_005163	0		799	PIK3CD	AKT1	0
800	NM_005026	NM_005228	0		800	PIK3CD	EGFR	0
801	NM_005026	NM_005465	0		801	PIK3CD	AKT3	0
802	NM_005026	NM_006218	0		802	PIK3CD	PIK3CA	0
804	NM_005026	NM_030662	0		804	PIK3CD	MAP2K2	0
805	NM_005026	NM_032989	0		805	PIK3CD	BAD	0
806	NM_005026	NM_138957	0		806	PIK3CD	MAPK1	0
807	NM_005026	NM_181690	0		807	PIK3CD	AKT3	0
808	NM_005026	NM_182811	0		808	PIK3CD	PLCG1	0
809	NM_005026	NM_201282	0		809	PIK3CD	EGFR	0
810	NM_005026	NM_201283	0		810	PIK3CD	EGFR	0
811	NM_005026	NM_201284	0		811	PIK3CD	EGFR	0
812	NM_005026	NM_203506	0		812	PIK3CD	GRB2	0
813	NM_005163	NM_005228	0		813	AKT1	EGFR	0
814	NM_005163	NM_005465	0		814	AKT1	AKT3	0
815	NM_005163	NM_006218	0		815	AKT1	PIK3CA	0
816	NM_005163	NM_006219	0		816	AKT1	PIK3CB	0
817	NM_005163	NM_030662	0		817	AKT1	MAP2K2	0
818	NM_005163	NM_032989	0		818	AKT1	BAD	0
819	NM_005163	NM_138957	0		819	AKT1	MAPK1	0
820	NM_005163	NM_181690	0		820	AKT1	AKT3	0
821	NM_005163	NM_182811	0		821	AKT1	PLCG1	0
822	NM_005163	NM_201282	0		822	AKT1	EGFR	0
823	NM_005163	NM_201283	0		823	AKT1	EGFR	0
824	NM_005163	NM_201284	0		824	AKT1	EGFR	0
825	NM_005163	NM_203506	0		825	AKT1	GRB2	0
826	NM_005228	NM_005465	0		826	EGFR	AKT3	0
827	NM_005228	NM_006218	0		827	EGFR	PIK3CA	0
829	NM_005228	NM_030662	0		829	EGFR	MAP2K2	0
830	NM_005228	NM_032989	0		830	EGFR	BAD	0
831	NM_005228	NM_138957	0		831	EGFR	MAPK1	0
832	NM_005228	NM_181690	0		832	EGFR	AKT3	0
833	NM_005228	NM_182811	0		833	EGFR	PLCG1	0
837	NM_005228	NM_203506	0		837	EGFR	GRB2	0
838	NM_005465	NM_006218	0		838	AKT3	PIK3CA	0
839	NM_005465	NM_006219	0		839	AKT3	PIK3CB	0
840	NM_005465	NM_030662	0		840	AKT3	MAP2K2	0
841	NM_005465	NM_032989	0		841	AKT3	BAD	0
842	NM_005465	NM_138957	0		842	AKT3	MAPK1	0
844	NM_005465	NM_182811	0		844	AKT3	PLCG1	0
845	NM_005465	NM_201282	0		845	AKT3	EGFR	0
846	NM_005465	NM_201283	0		846	AKT3	EGFR	0
847	NM_005465	NM_201284	0		847	AKT3	EGFR	0
848	NM_005465	NM_203506	0		848	AKT3	GRB2	0
849	NM_006218	NM_006219	0		849	PIK3CA	PIK3CB	0
850	NM_006218	NM_030662	0		850	PIK3CA	MAP2K2	0
851	NM_006218	NM_032989	0		851	PIK3CA	BAD	0
852	NM_006218	NM_138957	0		852	PIK3CA	MAPK1	0
853	NM_006218	NM_181690	0		853	PIK3CA	AKT3	0
854	NM_006218	NM_182811	0		854	PIK3CA	PLCG1	0
855	NM_006218	NM_201282	0		855	PIK3CA	EGFR	0
856	NM_006218	NM_201283	0		856	PIK3CA	EGFR	0
857	NM_006218	NM_201284	0		857	PIK3CA	EGFR	0
858	NM_006218	NM_203506	0		858	PIK3CA	GRB2	0
859	NM_006219	NM_030662	0		859	PIK3CB	MAP2K2	0
860	NM_006219	NM_032989	0		860	PIK3CB	BAD	0
861	NM_006219	NM_138957	0		861	PIK3CB	MAPK1	0
862	NM_006219	NM_181690	0		862	PIK3CB	AKT3	0
864	NM_006219	NM_201282	0		864	PIK3CB	EGFR	0
865	NM_006219	NM_201283	0		865	PIK3CB	EGFR	0
866	NM_006219	NM_201284	0		866	PIK3CB	EGFR	0
867	NM_006219	NM_203506	0		867	PIK3CB	GRB2	0
868	NM_030662	NM_032989	0		868	MAP2K2	BAD	0
869	NM_030662	NM_138957	0		869	MAP2K2	MAPK1	0
870	NM_030662	NM_181690	0		870	MAP2K2	AKT3	0
871	NM_030662	NM_182811	0		871	MAP2K2	PLCG1	0
872	NM_030662	NM_201282	0		872	MAP2K2	EGFR	0
873	NM_030662	NM_201283	0		873	MAP2K2	EGFR	0
874	NM_030662	NM_201284	0		874	MAP2K2	EGFR	0
875	NM_030662	NM_203506	0		875	MAP2K2	GRB2	0
876	NM_032989	NM_138957	0		876	BAD	MAPK1	0
877	NM_032989	NM_181690	0		877	BAD	AKT3	0
878	NM_032989	NM_182811	0		878	BAD	PLCG1	0
879	NM_032989	NM_201282	0		879	BAD	EGFR	0
880	NM_032989	NM_201283	0		880	BAD	EGFR	0
881	NM_032989	NM_201284	0		881	BAD	EGFR	0
882	NM_032989	NM_203506	0		882	BAD	GRB2	0
883	NM_138957	NM_181690	0		883	MAPK1	AKT3	0
884	NM_138957	NM_182811	0		884	MAPK1	PLCG1	0
885	NM_138957	NM_201282	0		885	MAPK1	EGFR	0
886	NM_138957	NM_201283	0		886	MAPK1	EGFR	0
887	NM_138957	NM_201284	0		887	MAPK1	EGFR	0
888	NM_138957	NM_203506	0		888	MAPK1	GRB2	0
890	NM_181690	NM_201282	0		890	AKT3	EGFR	0
891	NM_181690	NM_201283	0		891	AKT3	EGFR	0
892	NM_181690	NM_201284	0		892	AKT3	EGFR	0
893	NM_181690	NM_203506	0		893	AKT3	GRB2	0
894	NM_182811	NM_201282	0		894	PLCG1	EGFR	0
895	NM_182811	NM_201283	0		895	PLCG1	EGFR	0
896	NM_182811	NM_201284	0		896	PLCG1	EGFR	0
897	NM_182811	NM_203506	0		897	PLCG1	GRB2	0
900	NM_201282	NM_203506	0		900	EGFR	GRB2	0
902	NM_201283	NM_203506	0		902	EGFR	GRB2	0
903	NM_201284	NM_203506	0		903	EGFR	GRB2	0

## Sheet: EGFR
Differential edges of EGFR, CD44 and CEACAM inferred by SpliceNet					Cancer Network
Isoform 1	Isoform 2	Normal	Cancer		I-MATRIX	NM_001001390	NM_001202555	NM_001001389	NM_000610	NM_201284	NM_005228	NM_201283	NM_001001391	NM_001184816	NM_001024912	NM_001184813	NM_001712	NM_001184815
NM_000610	NM_001001391	1	0		NM_001001390	1	1	1	1	1	0	1	1	0	0	0	1	1
NM_000610	NM_001024912	1	0		NM_001202555	1	1	1	0	0	0	0	1	0	0	1	1	1
NM_001001389	NM_001024912	1	0		NM_001001389	1	1	1	1	1	1	1	1	0	0	0	0	0
NM_001001391	NM_001024912	1	0		NM_000610	1	0	1	1	1	1	1	0	0	0	0	0	0
NM_001184813	NM_001184813	0	1		NM_201284	1	0	1	1	1	1	1	0	1	1	0	0	0
NM_000610	NM_001184815	1	0		NM_005228	0	0	1	1	1	1	1	0	1	0	1	0	0
NM_001001390	NM_001184815	0	1		NM_201283	1	0	1	1	1	1	1	0	0	0	1	0	0
NM_001024912	NM_001184815	0	1		NM_001001391	1	1	1	0	0	0	0	1	0	0	0	1	1
NM_001184813	NM_001184815	0	1		NM_001184816	0	0	0	0	1	1	0	0	1	1	1	1	1
NM_000610	NM_001184816	1	0		NM_001024912	0	0	0	0	1	0	0	0	1	1	0	1	1
NM_001001389	NM_001184816	1	0		NM_001184813	0	1	0	0	0	1	1	0	1	0	1	1	1
NM_001001390	NM_001184816	1	0		NM_001712	1	1	0	0	0	0	0	1	1	1	1	1	1
NM_001001391	NM_001184816	1	0		NM_001184815	1	1	0	0	0	0	0	1	1	1	1	1	1
NM_001184813	NM_001184816	0	1
NM_001184815	NM_001184816	0	1		P-values (Cancer Network)
NM_000610	NM_001202555	1	0
NM_001024912	NM_001202555	1	0		I-MATRIX	NM_001001390	NM_001202555	NM_001001389	NM_000610	NM_201284	NM_005228	NM_201283	NM_001001391	NM_001184816	NM_001024912	NM_001184813	NM_001712	NM_001184815
NM_001184813	NM_001202555	0	1		NM_001001390	0	1.9984e-15	0	0	0.002932	0.567805	0.0167705	3.44091e-10	0.559531	0.227362	0.539079	0.0126224	0.031413
NM_001184816	NM_001202555	1	0		NM_001202555	1.9984e-15	0	1.41152e-05	0.306512	0.999753	0.994683	0.834698	0	0.994277	0.998867	0.00297435	0	0.00416333
NM_001001389	NM_001712	1	0		NM_001001389	0	1.41152e-05	0	0	8.63339e-06	0.000131802	0.000370334	5.00836e-07	0.977802	0.166279	0.926406	0.756396	0.619292
NM_001001390	NM_001712	0	1		NM_000610	0	0.306512	0	0	2.61404e-05	2.59928e-05	0.00411286	0.156682	0.957659	0.508175	0.422831	0.990834	0.999802
NM_001184813	NM_001712	0	1		NM_201284	0.002932	0.999753	8.63339e-06	2.61404e-05	0	0	0	0.988808	0.0193821	0.00210804	0.111428	0.353957	0.859801
NM_001184815	NM_001712	0	1		NM_005228	0.567805	0.994683	0.000131802	2.59928e-05	0	0	6.66134e-16	0.413312	0.0266779	0.0789501	0.0163343	0.502252	0.229594
NM_001001390	NM_005228	1	0		NM_201283	0.0167705	0.834698	0.000370334	0.00411286	0	6.66134e-16	0	0.859097	0.152095	0.637445	0.0241452	0.945823	0.768718
NM_001001391	NM_005228	1	0		NM_001001391	3.44091e-10	0	5.00836e-07	0.156682	0.988808	0.413312	0.859097	0	0.802679	0.989996	0.0582859	1.11022e-16	0.000236024
NM_001184813	NM_005228	0	1		NM_001184816	0.559531	0.994277	0.977802	0.957659	0.0193821	0.0266779	0.152095	0.802679	0	0	0.000474296	0	3.29988e-10
NM_001184816	NM_005228	0	1		NM_001024912	0.227362	0.998867	0.166279	0.508175	0.00210804	0.0789501	0.637445	0.989996	0	0	0.141806	0.000193415	1.29943e-11
NM_001202555	NM_005228	1	0		NM_001184813	0.539079	0.00297435	0.926406	0.422831	0.111428	0.0163343	0.0241452	0.0582859	0.000474296	0.141806	0	4.73173e-09	1.11022e-16
NM_000610	NM_201283	0	1		NM_001712	0.0126224	0	0.756396	0.990834	0.353957	0.502252	0.945823	1.11022e-16	0	0.000193415	4.73173e-09	0	0
NM_001001389	NM_201283	0	1		NM_001184815	0.031413	0.00416333	0.619292	0.999802	0.859801	0.229594	0.768718	0.000236024	3.29988e-10	1.29943e-11	1.11022e-16	0	0
NM_001001390	NM_201283	0	1
NM_001184813	NM_201283	0	1
NM_000610	NM_201284	0	1		Normal Network
NM_001001389	NM_201284	0	1
NM_001001390	NM_201284	0	1		I-MATRIX	NM_001001390	NM_001202555	NM_001001389	NM_000610	NM_201284	NM_005228	NM_201283	NM_001001391	NM_001184816	NM_001024912	NM_001184813	NM_001712	NM_001184815
NM_001024912	NM_201284	0	1		NM_001001390	1	1	1	1	0	1	0	1	1	0	0	0	0
NM_001184816	NM_201284	0	1		NM_001202555	1	1	1	1	0	1	0	1	1	1	0	1	1
NM_005228	NM_201284	0	1		NM_001001389	1	1	1	1	0	1	0	1	1	1	0	1	0
NM_201283	NM_201284	0	1		NM_000610	1	1	1	1	0	1	0	1	1	1	0	0	1
NM_201284	NM_201284	0	1		NM_201284	0	0	0	0	0	0	0	0	0	0	0	0	0
					NM_005228	1	1	1	1	0	1	1	1	0	0	0	0	0
					NM_201283	0	0	0	0	0	1	1	0	0	0	0	0	0
					NM_001001391	1	1	1	1	0	1	0	1	1	1	0	1	1
					NM_001184816	1	1	1	1	0	0	0	1	1	1	0	1	0
					NM_001024912	0	1	1	1	0	0	0	1	1	1	0	1	0
					NM_001184813	0	0	0	0	0	0	0	0	0	0	0	0	0
					NM_001712	0	1	1	0	0	0	0	1	1	1	0	1	0
					NM_001184815	0	1	0	1	0	0	0	1	0	0	0	0	1
					P-values Normal Network)
					I-MATRIX	NM_001001390	NM_001202555	NM_001001389	NM_000610	NM_201284	NM_005228	NM_201283	NM_001001391	NM_001184816	NM_001024912	NM_001184813	NM_001712	NM_001184815
					NM_001001390	0	0	0	0	1	0.00141401	0.381752	0	0.0278189	0.142928	1	0.144313	0.118184
					NM_001202555	0	0	0	0	1	0.0393447	0.675492	0	2.6714e-05	0.0159907	1	0.038585	0.000523383
					NM_001001389	0	0	0	0	1	0.011924	0.353503	0	0.00335859	0.000597255	1	0.00369562	0.514455
					NM_000610	0	0	0	0	1	0.0104142	0.0649255	0	0.00035518	0.0264247	1	0.135977	0.0235353
					NM_201284	1	1	1	1	1	1	1	1	1	1	1	1	1
					NM_005228	0.00141401	0.0393447	0.011924	0.0104142	1	0	1.53322e-13	0.00632728	0.841805	0.107772	1	0.909092	0.50119
					NM_201283	0.381752	0.675492	0.353503	0.0649255	1	1.53322e-13	0	0.784011	0.735341	0.105372	1	0.656307	0.227074
					NM_001001391	0	0	0	0	1	0.00632728	0.784011	0	0.000102111	0.00414076	1	0.00128282	0.0157152
					NM_001184816	0.0278189	2.6714e-05	0.00335859	0.00035518	1	0.841805	0.735341	0.000102111	0	5.70597e-11	1	0	0.104829
					NM_001024912	0.142928	0.0159907	0.000597255	0.0264247	1	0.107772	0.105372	0.00414076	5.70597e-11	0	1	0	0.999746
					NM_001184813	1	1	1	1	1	1	1	1	1	1	1	1	1
					NM_001712	0.144313	0.038585	0.00369562	0.135977	1	0.909092	0.656307	0.00128282	0	0	1	0	0.298005
					NM_001184815	0.118184	0.000523383	0.514455	0.0235353	1	0.50119	0.227074	0.0157152	0.104829	0.999746	1	0.298005	0

## Sheet: Precision-Recall
Simulations
c0	Gene pair		Number of samples
	G 1	G 2	25 (Precision,Recall)		50 (Precision,Recall)		75 (Precision,Recall)		100 (Precision,Recall)
			RNASeqNet	SpliceNet	RNASeqNet	SpliceNet	RNASeqNet	SpliceNet	RNASeqNet	SpliceNet
0.2	5	5	0.01,0.20	0.72,0.65	0.22,0.31	0.72,0.71	0.37,0.43	0.76,0.73	0.52,0.54	0.78,0.76
	20	20	NaN,NaN	0.71,0.64	0.22,0.31	0.71,0.69	0.31,0.33	0.76,0.71	0.49,0.49	0.78,0.75
	20	5	0.55,0.6	0.69,0.64	0.11,0.13	0.69,0.68	0.16,0.19	0.07,0.69	0.26,0.28	0.72,0.71
0.4	5	5	0.35,0.52	0.78,0.72	0.63,0.68	0.81,0.77	0.66,0.69	0.81,0.79	0.66,0.69	0.81,0.78
	20	20	NaN,NaN	0.72,0.65	0.56,0.61	0.79,0.78	0.67,0.68	0.80,0.78	0.67,0.68	0.80,0.79
	20	5	0.54,0.61	0.71,0.65	0.41,0.44	0.76,0.74	0.61,0.63	0.79,0.78	0.66,0.67	0.81,0.78
0.6	5	5	0.63,0.68	0.79,0.77	0.67,0.68	0.81,0.78	0.67,0.68	0.81,0.79	0.67,0.69	0.81,0.79
	20	20	NaN,NaN	0.75,0.66	0.68,0.69	0.81,0.78	0.67,0.68	0.80,0.78	0.67,0.68	0.81,0.78
	20	5	0.56,0.61	0.74,0.66	0.64,0.67	0.80,0.78	0.67,0.68	0.82,0.78	0.67,0.68	0.81,0.78
Real RNA-Seq Data
Tissue	Precision		Recall
	SpliceNet	RNASeqNet	SpliceNet	RNASeqNet
Lung	0.79	0.61	0.73	0.68
Liver	0.72	0.59	0.66	0.65
Kidney	0.78	0.65	0.69	0.67
